# Supplementary material for: Disparate Roles of Oxidative Stress in Rostral Ventrolateral Medulla in Age-Dependent Susceptibility to Hypertension Induced by Systemic l-NAME Treatment in Rats
Source: Biomedicines. 2022 Sep 8;10(9):2232. doi: 10.3390/biomedicines10092232 (PMC9496567; doi:10.3390/biomedicines10092232)
Supplement: Supplementary file 1 [file biomedicines-10-02232-s001.zip]

Archive with 1 entries (1 files):
- biomedicines-1849403-supplementary.pdf
